# Supplementary material for: Whole exome/genome sequencing in cyclic vomiting syndrome reveals multiple candidate genes, suggesting a model of elevated intracellular cations and mitochondrial dysfunction
Source: Front Neurol. 2023 May 5;14:1151835. doi: 10.3389/fneur.2023.1151835 (PMC10208274; doi:10.3389/fneur.2023.1151835)
Supplement: Supplementary file 1 [file Table_1.XLSX]

## Sheet: Supplemantary Table 1
Gene	Description	Publication/case reports of interest	Hyperlink	Citation
ATP1A2 (AD)	Alpha-2 catalytic subunit of the Na+/K(+)-ATPase transmembrane ion pump.	Case of a young woman (33 year old) who suffered from the age of 8 years of episodic weakness of the limbs, associated to other subjective and objective features. From aged 25, she developed neurological symptoms, like dizziness. Exonic duplication in the ATP1A2 associated with hemiplegic migraine. Pain occurred with migraines.	https://doi.org/10.1186/s10194-017-0770-x	Gagliardi, S., Grieco, G.S., Gualandi, F., Caniatti, L.M., Groppo, E., Valente, M., Nappi, G., Neri, M. and Cereda, C., 2017. De novo exonic duplication of ATP1A2 in Italian patient with hemiplegic migraine: a case report. The journal of headache and pain, 18, pp.1-5.
		Sequence variants were identified in seven sporadic hemiplegic migraine (SHM) patients: one CACNA1A mutation, five ATP1A2 mutations, and one SCN1A polymorphism. Screening of ATP1A2 offers the highest likelihood of success.	https://doi.org/10.1212/01.wnl.0000295670.01629.5a	De Vries, B., Freilinger, T., Vanmolkot, K.R.J., Koenderink, J.B., Stam, A.H., Terwindt, G.M., Babini, E., van den Boogerd, E.H., van den Heuvel, J.J.M.W., Frants, R.R. and Haan, J., 2007. Systematic analysis of three FHM genes in 39 sporadic patients with hemiplegic migraine. Neurology, 69(23), pp.2170-2176.
		We identified a variant in heterozygous state in ATP1A2 gene (p.Thr364Met), pathogenic according to different prediction algorithms (SIFT, PolyPhen2, MutationTaster, and Condel). Conclusion. Prolonged and severe attacks with diffuse hypoperfusion in a familial hemiplegic migtaine (FHM) seemed to be specially related to ATP1A2 mutations, and p.T364M should be considered.	https://doi.org/10.1155/2016/3464285	Martínez, E., Moreno, R., López-Mesonero, L., Vidriales, I., Ruiz, M., Guerrero, A.L. and Tellería, J.J., 2016. Familial hemiplegic migraine with severe attacks: a new report with ATP1A2 mutation. Case Reports in Neurological Medicine, 2016.
		Our study shows that only 14% (6/42) of FHM families in the general Danish population have exonic FHM mutations in the CACNA1A or ATP1A2 gene.	https://doi.org/10.1093/brain/awl334	Thomsen, L.L., Kirchmann, M., Bjornsson, A., Stefansson, H., Jensen, R.M., Fasquel, A.C., Petursson, H., Stefansson, M., Frigge, M.L., Kong, A. and Gulcher, J., 2007. The genetic spectrum of a population-based sample of familial hemiplegic migraine. Brain, 130(2), pp.346-356.
		21 cases with recurrent vomiting were found as part of hemiplegic migraine		-Maksemous, N., Roy, B., Smith, R.A. and Griffiths, L.R., 2016. Next‐generation sequencing identifies novel CACNA 1A gene mutations in episodic ataxia type 2. Molecular genetics & genomic medicine, 4(2), pp.211-222. - Costa, C., Prontera, P., Sarchielli, P., Tonelli, A., Bassi, M.T., Cupini, L.M., Caproni, S., Siliquini, S., Donti, E. and Calabresi, P., 2014. A novel ATP1A2 gene mutation in famil…
ATP1A3 (AD)	Alpha-3 catalytic subunit of the Na+/K(+)-ATPase transmembrane ion pump.	The spectrum of ATP1A3-related disease has recently expanded to include fever-induced paroxysmal weakness and encephalopathy (FIPWE) and catastrophic early life epilepsy. One also had sickle cell disease and had progressive gait deterioration triggered by pain crises. A third patient exhibited developmental delay, mild intellectual disability, spastic diplegia, hypotonia, epilepsy, and failure to…	Atypical phenotypes caused by the ATP1A3 variant p.P775L (1946) | Neurology	Calame, D., Shinawi, M., Cohen, J., Person, R., Telegrafi, A., Lotze, T., Yano, S. and Regier, D., 2020. Atypical phenotypes caused by the ATP1A3 variant p. P775L (1946).
		Alternating Hemiplegia of Childhood (AHC) is caused by mutations of the ATP1A3 gene which is expressed in brain areas that include structures controlling autonomic, gastrointestinal, gut motility and GABAergic functions. 41/44 (93%) exhibited gastrointestinal symptoms requiring medical attention. For these 41 patients, symptoms included constipation (66%), swallowing problems (63%), vomiting (63%…	DOI: 10.1186/s13023-020-01474-w	Pratt, M., Uchitel, J., McGreal, N., Gordon, K., Prange, L., McLean, M., Noel, R.J., Rikard, B., Rogers Boruta, M.K. and Mikati, M.A., 2020. Alternating Hemiplegia of Childhood: gastrointestinal manifestations and correlation with neurological impairments. Orphanet journal of rare diseases, 15(1), pp.1-8.
		At the age of 21 months, after a febrile illness with status epilepticus, he regressed and developed continuous severe dystonia and bradykinesia with superimposed intermittent painful dystonic spasms. Extensive neurological and genetic workup revealed a de novo p.V589F ATP1A3 mutation (NM_152296.5:c.1765G>T, NC_000019.9:g.42482344C>A). He also had superimposed severe whole-body painful attacks of…	https://onlinelibrary.wiley.com/doi/abs/10.1684/epd.2020.1127	Tran, L., Richards, J., McDonald, M., McConkie‐Rosell, A., Stong, N., Jasien, J., Shashi, V. and Mikati, M.A., 2020. Epileptic encephalopathy with features of rapid‐onset dystonia Parkinsonism and alternating hemiplegia of childhood: a novel combination phenotype associated with ATP1A3 mutation. Epileptic Disorders, 22(1), pp.103-109.
CACNA1A (AD)	Transmembrane pore-forming subunit of the P/Q-type or CaV2.1 voltage-gated calcium channel.	Sanger sequencing confirmed the heterozygous mutation of CACNA1A in a Chinese family with 11 affected individuals. Affected individuals experienced recurrent attacks with or without nystagmus, dysarthria, seizure, myokymia, dystonia, weakness, blurred vision, visual field defects, diplopia, migraine, dizziness, nausea and vomiting, sweating and abdominal pain.	DOI: 10.1371/journal.pone.0056362	Hu, Y., Jiang, H., Wang, Q., Xie, Z. and Pan, S., 2013. Identification of a novel nonsense mutation p. Tyr1957Ter of CACNA1A in a Chinese family with episodic ataxia 2. PLoS One, 8(2), p.e56362.
		To report the clinical findings of 10 patients diagnosed with pseudomigraine with lymphocytic pleocytosis and the results of mutational analysis of the CACNA1A gene in 8 of these patients. Clinical features of pseudomigraine with lymphocytic pleocytosis included transient episodes of weakness, sensory and visual symptoms, aphasia, and confusion lasting minutes up to 4 hours.	DOI: 10.1046/j.1526-4610.2003.03168.x	Chapman, K.M., Szczygielski, B.I., Toth, C., Woolfenden, A., Robinson, G., Snutch, T.P. and Spacey, S.D., 2003. Pseudomigraine with lymphocytic pleocytosis: a calcium channelopathy? Clinical description of 10 cases and genetic analysis of the familial hemiplegic migraine gene CACNA1A. Headache: The Journal of Head and Face Pain, 43(8), pp.892-895.
		"...de-novo CACNA1A or ATP1A2 mutations were reported in 76% of a series of patients with early-onset sporadic hemiplegic migraine (before the age of 16 years) and frequent associated neurological signs..."	https://doi.org/10.1016/S1474-4422(11)70048-5	Riant, F., Ducros, A., Ploton, C., Barbance, C., Depienne, C. and Tournier-Lasserve, E., 2010. De novo mutations in ATP1A2 and CACNA1A are frequent in early-onset sporadic hemiplegic migraine. Neurology, 75(11), pp.967-972.
		A case with episodic vomiting and lethargy	https://adc.bmj.com/content/104/Suppl_2/A75.2
		Literature review found 14 cases where patient had a CACNA1A variant with recurrent vomiting as cited in E14.	https://doi.org/10.1002/mgg3.196	- Sánchez-Albisua, I., Schöning, M., Jurkat-Rott, K. and Lerche, H., 2013. Possible effect of corticoids on hemiplegic attacks in severe hemiplegic migraine. Pediatric Neurology, 49(4), pp.286-288. - Omata, T., Takanashi, J.I., Wada, T., Arai, H. and Tanabe, Y., 2011. Genetic diagnosis and acetazolamide treatment of familial hemiplegic migraine. Brain and Development, 33(4), pp.332-334. - Blumkin…
CACNA1S (AD)	One of the five subunits of the slowly inactivating L-type voltage-dependent calcium channel in skeletal muscle cells.	A 14-year-old Saudi boy whose medical history was irrelevant presented to the emergency room with sudden-onset paralysis. The patient had gone to bed at 11 p.m. with no weakness and woke up at 6 a.m. unable to move his lower extremities. This was associated with mild pain but no paresthesia; He reported experiencing 3 similar episodes, with the first occurring approximately 2 years ago.	DOI: 10.17712/nsj.2018.3.20180005	Alhasan, K.A., Abdallah, M.S., Kari, J.A. and Bashiri, F.A., 2019. Hypokalemic periodic paralysis due to CACNA1S gene mutation. Neurosciences Journal, 24(3), pp.225-230.
		A 20-year-old man with non-consanguineous parents was referred for evaluation of episodic muscle weakness with a primary diagnosis of metabolic myopathy. He was hospitalized for 20 days after an episode of generalized muscle weakness at the age of 2 years with complete recovery. Further attacks occurred at approximately 1-year intervals and lasted for 3 – 14 days. The episodes were characterized …	PMID: 29048924	Edizadeh, M., Vazehan, R., Javadi, F., Dehdahsi, S., Fadaee, M., Zonooz, M.F., Parsimehr, E., Ahangari, F., Abolhassani, A., Kalhor, Z. and Fattahi, Z., 2017. De novo mutation in CACNA1S gene in a 20-year-old man diagnosed with metabolic myopathy. Archives of Iranian Medicine, 20(9).
		Case of a 47-year old man with a 25-year history of episodic weakness of legs, aches, cramps, diffuse pain and exertional dyspnea. A next-generation myopathy panel revealed a novel mutation in CACNA1S (corresponding to a change in amino acid position 1009 in the non-sensor transmembrane domain; CACNA1S, c.3026C>T, leading to the missense change p.Thr1009Met).	https://doi.org/10.1016/j.nmd.2015.06.095	Iyadurai, S., Roggenbuck, J. and Kissel, J., 2015. Novel mutation in CACNA1S extends the phenotypic spectrum of periodic paralysis phenotypes: Electrodiagnostic and histopathological features. Neuromuscular Disorders, 25, p.S210.
CDK8 (AD)	Cyclins are positive regulatory subunits of CDKs.	Calpena et al. (2019) reported 12 unrelated patients, ranging in age from 6 months to 16 years, with IDDHBA. Soon after birth or during early infancy, the patients presented with hypotonia, feeding difficulties with episodic vomiting, sometimes requiring tube feeding, and global developmental delay. In later childhood, gastro-esophageal reflux or episodic vomiting were significant management issu…	DOI:https://doi.org/10.1016/j.ajhg.2019.02.006	Calpena, E., Hervieu, A., Kaserer, T., Swagemakers, S.M., Goos, J.A., Popoola, O., Ortiz-Ruiz, M.J., Barbaro-Dieber, T., Bownass, L., Brilstra, E.H. and Brimble, E., 2019. De novo missense substitutions in the gene encoding CDK8, a regulator of the mediator complex, cause a syndromic developmental disorder. The American Journal of Human Genetics, 104(4), pp.709-720.
CHAMP1	Zinc finger protein that functions as a regulator of chromosome segregation in mitosis.	Gastrointestinal abnormalities, present in 9 of 11 individuals, included constipation (8 of 11), gastrointestinal reflux (6 of 11), cyclical vomiting (6 of 11), and diarrhea (1 of 11). Eight participants were treated for these abnormalities: five for constipation, three for reflux, and three for cyclical vomiting.	https://doi.org/10.1093/hmg/ddac018	Levy, T., Lerman, B., Halpern, D., Frank, Y., Layton, C., Zweifach, J., Siper, P.M., Buxbaum, J.D. and Kolevzon, A., 2022. CHAMP1 disorder is associated with a complex neurobehavioral phenotype including autism, ADHD, repetitive behaviors and sensory symptoms. Human Molecular Genetics, 31(15), pp.2582-2594.
CNR1	Cannabinoid receptor subtype 1.	Case–control study included 65 patients with CVS-16 male and 49 female, and 1,092 healthy controls-525 male and 567 female from the 1000 Genomes Project. CVS subjects filled out studyspecific questionnaires. "Our study disclosed an increased risk of CVS among individuals with AG and GG genotypes of CNR1 rs806380 ( P <0.01)."	doi: 10.1038/ajg.2017.74
CLCN1 (AD/AR)	Muscle chloride channel that regulates the electric excitability of the skeletal muscle membrane.	A 10-year-old boy (case 1) was referred with complaints of lower limb pain and weakness for 7 years duration. He originally presented for investigation of recurrent episodes of weakness and pain that developed during sustained muscle contraction. He had bilateral calf and thigh cramping, with tightness occurring when he ran, ascended stairs, or participated in sports. These episodes sometimes cau…	doi: 10.4103/0972-2327.91963	Ratbi, I., Elalaoui, S.C., Escudero, A., Kriouile, Y., Molano, J. and Sefiani, A., 2011. Moroccan consanguineous family with Becker myotonia and review. Annals of Indian Academy of Neurology, 14(4), p.307.
		Case-14: Presented at the age of 27 with severe ataxia, nausea, vomiting, and nystagmus. She reported 4 attacks/year and acetazolamide dramatically relieved her symptoms. WES analysis revealed a pathogenic frameshift insertion in CLCN1	https://doi.org/10.3390/biomedicines8050134	Maksemous, N., Sutherland, H.G., Smith, R.A., Haupt, L.M. and Griffiths, L.R., 2020. Comprehensive exonic sequencing of known ataxia genes in episodic ataxia. Biomedicines, 8(5), p.134.
		A 40‐year‐old man, GR, complained of muscle pain and cramp in his back and legs. The patient reported that his symptoms began at puberty and he suffered stiffness and spasms on occasion… has a S132C mutation	https://doi.org/10.1093/brain/awf246	Wu, F.F., Ryan, A., Devaney, J., Warnstedt, M., Korade‐Mirnics, Z., Poser, B., Escriva, M.J., Pegoraro, E., Yee, A.S., Felice, K.J. and Giuliani, M.J., 2002. Novel CLCN1 mutations with unique clinical and electrophysiological consequences. Brain, 125(11), pp.2392-2407.
		Two patients II-4 and II-3 of same family experienced occasional stiffness with pain and with a G200R mutation	DOI: 10.1002/(sici)1097-4598(199809)21:9<1122::aid-mus2>3.0.co;2-9	Wagner, S., Deymeer, F., Kürz, L.L., Benz, S., Schleithoff, L., Lehmann‐Horn, F., Serdaroğlu, P., Özdemir, C. and Rüdel, R., 1998. The dominant chloride channel mutant G200R causing fluctuating myotonia: clinical findings, electrophysiology, and channel pathology. Muscle & Nerve: Official Journal of the American Association of Electrodiagnostic Medicine, 21(9), pp.1122-1128.
GFAP (AD)	Glial fibrillary protein is an intermediate filament protein that is highly specific for cells of astroglial lineage.	The literature offers 18 different cases reports where patients were afflicted by paroxysmal vomting. This cases were found on Google Scholar when searching for "episodic" or "intermittent" or "recurrent" or "frequent" vomiting in patients with dominant GFAP variants.	eg: https://doi.org/10.1007/s10072-011-0902-z	- Namekawa, M., Takiyama, Y., Honda, J., Sakoe, K., Naoi, T., Shimazaki, H., Yamagata, T., Momoi, M.Y. and Nakano, I., 2012. A novel adult case of juvenile-onset Alexander disease: complete remission of neurological symptoms for over 12 years, despite insidiously progressive cervicomedullary atrophy. Neurological Sciences, 33, pp.1389-1392. - Van Poppel, K., Broniscer, A., Patay, Z. and Morris, E…
HMBS (AD)	Porphobilinogen deaminase (PBGD; EC 4.3.1.8) is the third enzyme of the biosynthetic pathway leading to the production of heme.	we report a 9 year old developmentally normal pre-pubertal boy who presented with acute abdominal pain, vomiting and constipation followed by hyponatremia, seizures, weakness and neuropathy. The publication does characterize attacks of weakness as reocurrent as part of acute intermittent porphyrias.	https://doi.org/10.1016/j.ymgme.2016.10.005	Balwani, M., Singh, P., Seth, A., Debnath, E.M., Naik, H., Doheny, D., Chen, B., Yasuda, M. and Desnick, R.J., 2016. Acute intermittent porphyria in children: a case report and review of the literature. Molecular genetics and metabolism, 119(4), pp.295-299.
		The Saudi female patient in the UK developed recurrent bouts of abdominal pain, nausea, and vomiting during first pregnancy, diagnosed as hyperemesis gravidarum, and was treated with IV fluids and antiemetics. There was improvement in the condition and the patient delivered a healthy child (in Saudi). After 2 months, the patient presented with a bout of severe abdominal pain (diagnosed as cholecy…	doi: 10.2147/NDT.S73070	Alfadhel, M., Saleh, N., Alenazi, H. and Baffoe-Bonnie, H., 2014. Acute intermittent porphyria caused by novel mutation in HMBS gene, misdiagnosed as cholecystitis. Neuropsychiatric Disease and Treatment, pp.2135-2137.
		A 45-year-old male patient was hospitalized in the Endocrinology Department because of “recurrent abdominal pain for 10 years” in November 2013. In February 2012, he experienced recurrent urinary retention after onset of intestinal obstruction, irritability, hallucinations and delirium, lower limbs muscle pain, weakness, and hyponatremia.	doi: 10.4103/0366-6999.160621	Yuan, T., Li, Y.H., Wang, X., Gong, F.Y., Wu, X.Y., Fu, Y. and Zhao, W.G., 2015. Acute intermittent porphyria: a diagnostic challenge for endocrinologist. Chinese Medical Journal, 128(14), pp.1980-1981.
KCNA1 (AD)	Voltage-gated delayed potassium channel that is phylogenetically related to the Drosophila Shaker channel.	"...We showed that EA1 is a childhood onset disorder characterized by recurrent brief attacks of imbalance, incoordination and dysarthria but in addition, was often accompanied by muscle stiffness and weakness...These attacks can be triggered by many different stressors or can be paroxysmal... Furthermore those who developed persistent cerebellar ataxia reported more bodily pain, cumulative disab…	https://doi.org/10.1093/brain/awu012	Graves, T.D., Cha, Y.H., Hahn, A.F., Barohn, R., Salajegheh, M.K., Griggs, R.C., Bundy, B.N., Jen, J.C., Baloh, R.W. and Hanna, M.G., 2014. Episodic ataxia type 1: clinical characterization, quality of life and genotype–phenotype correlation. Brain, 137(4), pp.1009-1018.
		Glaudemans et al. (2009) studied a large 5-generation Brazilian family segregating autosomal dominant hypomagnesemia, in which 21 of 46 family members were affected. Beginning in infancy, the proband had recurrent muscle cramps, tetanic episodes, tremor, and muscle weakness, especially in the distal limbs. During the course of the study, the proband was hospitalized due to a sudden episode of fac…	DOI: 10.1172/JCI36948	Glaudemans, B., van der Wijst, J., Scola, R.H., Lorenzoni, P.J., Heister, A., van der Kemp, A.W., Knoers, N.V., Hoenderop, J.G. and Bindels, R.J., 2009. A missense mutation in the Kv1. 1 voltage-gated potassium channel–encoding gene KCNA1 is linked to human autosomal dominant hypomagnesemia. The Journal of clinical investigation, 119(4), pp.936-942.
KCNJ2 (AD)	Integral membrane protein and inward-rectifier type potassium channel, with a greater tendency to allow potassium to flow into a cell rather than out of a cell, that likely participates in establishing action potential waveform and excitability of neuronal and muscle tissues.	66 patients were identified with KCJN2 mutations. Two thirds (11) had daily or very frequent palpitations. 39% (7) reported pain which has previously not been appreciated as part of ATS. ATS is known to occur with periodic paralysis due to KCNJ2 mutation.	DOI:10.1136/jnnp-2019-ABN-2.188	Vivekanandam, V., Savvitis, K., Pattni, J., Fialho, D., Hanna, M.G. and Matthews, E., 2019. 223 Anderson tawil syndrome: expanding the phenotype and assessing cardiac risk. Journal of Neurology, Neurosurgery and Psychiatry, 90(12), p.e56.
		The proband is a 4-year-old boy, born from unrelated parents; pregnancy, delivery and psychomotor development were referred normal. At 16 months of age, he experienced the first episode of acute muscle pain, cramps and generalized weakness following intense physical exercise. He fully recovered after 1 week with the diagnosis of “myositis”. Subsequently he suffered from additional recurrent episo…	DOI: 10.1016/j.nmd.2016.11.006	Ardissone, A., Sansone, V., Colleoni, L., Bernasconi, P. and Moroni, I., 2017. Intrafamilial phenotypic variability in Andersen–Tawil syndrome: A diagnostic challenge in a potentially treatable condition. Neuromuscular Disorders, 27(3), pp.294-297.
		By age 12, she was having weekly episodes of leg weakness with muscle pain particularly following vigorous exercise or fasting. Direct sequence analysis of the KCNJ2 gene was performed in all available family members.	DOI: 10.1212/01.wnl.0000178888.03767.74	Davies, N.P., Imbrici, P., Fialho, D., Herd, C., Bilsland, L.G., Weber, A., Mueller, R., Hilton-Jones, D., Ealing, J., Boothman, B.R. and Giunti, P., 2005. Andersen–Tawil syndrome: new potassium channel mutations and possible phenotypic variation. Neurology, 65(7), pp.1083-1089.
MEFV (AD/AR)	Pyrin, which functions as an innate immune sensor that can trigger formation of an inflammasome, allowing the production of inflammatory mediators during infection.	A 14-year-old girl presented with a history of recurrent weakness and hip pain for 4 years.	https://doi.org/10.1111/j.1346-8138.2007.00285.x	Yeniay, B.S., Karaca, N.E., Yuksel, S.E., Midyat, L. and Kutukculer, N., 2007. Juvenile psoriatic arthritis carrying familial Mediterranean fever gene mutations in a 14‐year‐old Turkish girl. The Journal of Dermatology, 34(5), pp.344-348.
		A 30-year-old male was admitted to our hospital with the complaints of fever, nausea, vomiting, and generalized myalgia and weakness for 15 days. The day after hospitalization, the patient had abdominal pain. Approximately a month before, the patient was treated for a diagnosis of urinary tract infection, with similar complaints. MEFV gene mutation analysis revealed homozygosity for the R202Q mut…	DOI: 10.2147/IMCRJ.S148205	Erdem, I., Saritas, F., Karaali, R., Ardic, E., Emeksiz, G.K., Kara, S.P., Yaniker, R.M. and Bol, O., 2018. A rare cause of fever in an adult: a case of familial Mediterranean fever. International Medical Case Reports Journal, pp.37-40.
		A study of 454 FMF patients (310 of whom were detected to have MEFV variant) that listed that 53.5% had recurrent abdominal pain, 8.1% suffered from vomit (not much else is said to describe if paroxysmal), and 0.9% (4 patients) had recurrent facial paralysis.	https://doi.org/10.1016/j.aller.2019.12.010	Celiksoy, M.H., Dogan, C., Erturk, B., Keskin, E. and Ada, B.S., 2020. The MEFV gene and its association with familial Mediterranean fever, severe atopy, and recurrent respiratory tract infections. Allergologia et Immunopathologia, 48(5), pp.430-440.
		One publication investigated the cooccurrence of myalgia as a symptom of both Inflammatory myopathy with abundant macrophages (IMAM) and familial Mediterranean fever (FMF) by seeing if 9 IMAM patients had mutations of MEFV. They found that patients 1 to 4 only had a heterozygous MEFV mutation and were described as having myalgia and muscular weakness	https://doi.org/10.1111/cei.12407	Fujikawa, K., Migita, K., Shigemitsu, Y., Umeda, M., Nonaka, F., Tamai, M., Nakamura, H., Mizokami, A., Tsukada, T., Origuchi, T. and Yonemitsu, N., 2014. MEFV gene polymorphisms and TNFRSF1A mutation in patients with inflammatory myopathy with abundant macrophages. Clinical & Experimental Immunology, 178(2), pp.224-228.
		One case report that described a patient with episodic abdominal pain while having recurrent morning stiffness in between attacks.	https://doi.org/10.18502/acta.v57i5.1870	Mehrabani, S., Pornasrollah, M. and Moslemi, L., 2019. Eosinophilic Gastroenteritis and Familial Mediterranean Fever in a Child With MEFV Gene Mutation. Acta Medica Iranica, pp.328-331.
OPRM1	Mu-opioid receptor, which contributes to the endogenous opioid system	OPRM1 was also significantly correlated with CVS in the study mentioned above for CNR1.	doi: 10.1038/ajg.2017.74
OTC (XLD/XLR)	Mitochondrial matrix enzyme. The encoded protein is involved in the urea cycle which functions to detoxify ammonia into urea for excretion.	Rowe et al. (1986) reviewed 13 symptomatic female heterozygotes. They presented as early as the first week of life or as late as the sixth year. Symptoms before diagnosis were nonspecific: episodic extreme irritability (100%), episodic vomiting and lethargy (100%), protein avoidance (92%), ataxia (77%), stage II coma (46%), delayed growth (38%), developmental delay (38%), and seizures (23%). Onse…	DOI: 10.1056/NEJM198602273140903	Rowe, P.C., Newman, S.L. and Brusilow, S.W., 1986. Natural history of symptomatic partial ornithine transcarbamylase deficiency. New England Journal of Medicine, 314(9), pp.541-547.
		~41 cases of recurrent vomiting provided by Brassier et al., 2015 due to long-term OTC deficiency.	https://doi.org/10.1186/s13023-015-0266-1	Brassier, A., Gobin, S., Arnoux, J.B., Valayannopoulos, V., Habarou, F., Kossorotoff, M., Servais, A., Barbier, V., Dubois, S., Touati, G. and Barouki, R., 2015. Long-term outcomes in Ornithine Transcarbamylase deficiency: a series of 90 patients. Orphanet journal of rare diseases, 10(1), pp.1-14.
PDHA1 (XLD)	A component of a nuclear-encoded mitochondrial multienzyme complex that catalyzes the overall conversion of pyruvate to acetyl-CoA and CO(2), and provides the primary link between glycolysis and the tricarboxylic acid (TCA) cycle.	A 4-year-old male presented with a 1-day history of sudden-onset left-sided upper and lower extremity weakness with difficulty walking. No history of constitutional symptoms, trauma, recent illness, or fever was present. The patient had a previous hospitalization at 21 months of age with acute generalized weakness and behavioral changes following a diarrheal and upper respiratory illness. During …	https://doi.org/10.1177%2F00099228211030796	Horton, L., Henry, M., Conway, R. and Kumar, B., 2021. An Intriguing Case of Acute Left-Sided Weakness in a 4-Year-Old Boy. Clinical Pediatrics, 60(9-10), pp.432-436.
		We report the case of a young male with the intermittent-relapsing milder form of PDHC deficiency caused by a novel mutation in PDH1A, who presented with three acute, self-limiting episodes of muscular weakness, ataxia, and, surprisingly, recurrent but reversible abnormalities on neuroimaging. At the age of 3 years and 6 months, he presented with acute marked muscular weakness and gait ataxia dur…	https://doi.org/10.1111/j.1469-8749.2011.04151.x	Giribaldi, G., DORIA‐LAMBA, L.A.U.R.A., Biancheri, R., Severino, M., Rossi, A., Santorelli, F.M., Schiaffino, C., Caruso, U., Piemonte, F. and Bruno, C., 2012. Intermittent‐relapsing pyruvate dehydrogenase complex deficiency: a case with clinical, biochemical, and neuroradiological reversibility. Developmental Medicine & Child Neurology, 54(5), pp.472-476.
		Patient-2: 39yo female, mother of patient-1) due to the variant c.821G > C; p.R274T in PDHA1. Patient-2 manifested with quadruparesis, ophthalmoparesis, and migraine.	https://jmcrr.info/index.php/jmcrr/article/view/124	Finsterer, J.M., 2021. Episodic Muscle Weakness is Rather Attributable to Pyruvate Dehydrogenase Deficiency than to Guillain-Barre Syndrome. Journal of Medical Case Reports and Reviews, 4(04).
		A 26-year-old man was born at 8 months’ gestation, following maternal eclampsia. His psychomotor development was normal. From the age of 2 years he suffered from paroxysmal walking difficulties that appeared exclusively during fever episodes. These ‘‘crises’’ lasted from several hours to days during which he experienced limb weakness and ataxia. An electromyogram showed a sensorimotor axonal poly…	http://dx.doi.org/10.1136/jnnp.2007.136630	Sedel, F., Challe, G., Mayer, J.M., Boutron, A., Fontaine, B., Saudubray, J.M. and Brivet, M., 2008. Thiamine responsive pyruvate dehydrogenase deficiency in an adult with peripheral neuropathy and optic neuropathy. Journal of Neurology, Neurosurgery & Psychiatry, 79(7), pp.846-847.
		Case of a 7 year old with intermittent episodes of weakness where one of them was described with a 2-week history of weakness, unsteady gait, frequent falls and leg pain.	https://doi.org/10.1007/s00431-006-0104-5	Debray, F.G., Lambert, M., Vanasse, M., Decarie, J.C., Cameron, J., Levandovskiy, V., Robinson, B.H. and Mitchell, G.A., 2006. Intermittent peripheral weakness as the presenting feature of pyruvate dehydrogenase deficiency. European journal of pediatrics, 165, pp.462-466.
PNKD (AD)	This gene is thought to play a role in the regulation of myofibrillogenesis.	One publication found a novel deletion relating it to hemiplegic migraine	https://doi.org/10.1093/brain/awv310	Gardiner, A.R., Jaffer, F., Dale, R.C., Labrum, R., Erro, R., Meyer, E., Xiromerisiou, G., Stamelou, M., Walker, M., Kullmann, D. and Warner, T., 2015. The clinical and genetic heterogeneity of paroxysmal dyskinesias. Brain, 138(12), pp.3567-3580.
		Prodromal symptoms in 60% of patients (~44 patients), when present, include weakness, shortness of breath, and migraine. Onset is usually in infancy or early childhood.	https://doi.org/10.1002/mds.25933	Erro, R., Sheerin, U.M. and Bhatia, K.P., 2014. Paroxysmal dyskinesias revisited: a review of 500 genetically proven cases and a new classification. Movement disorders, 29(9), pp.1108-1116.
POGZ (AD)	A zinc finger protein containing a transposase domain at the C-terminus that plays a role in mitotic cell cycle progression and is involved in kinetochore assembly and mitotic sister chromatid cohesion.	At the age of 11 years, he started presenting with paroxysmal episodes, mainly when awake, characterized by sudden weakness of legs and psychomotor arrest with eyes deviation, lasting a few minutes. At the age of 14 years, he presented with severe headache and unbearable pain in his back, lasting half an hour. This recurred once a month on average. He was given anti-inflammatory agents and calciu…	doi: 10.1097/YPG.0000000000000288	Liu, S., Yan, Z., Huang, Y., Zheng, W., Deng, Y., Zou, Y. and Xie, H., 2021. A case of White–Sutton syndrome arising from a maternally-inherited mutation in POGZ. Psychiatric Genetics, 31(4), p.135.
		Cyclic vomiting was reported in 6/16 (37.5%) of subjects (one of whom reported bouts of vomiting accompanied by behavioral changes over the next 2–3 days), and a seventh subject now 16 years old had a history of vomiting episodes between ages 8–10 years.	https://doi.org/10.1002/ajmg.a.61380	Assia Batzir, N., Posey, J.E., Song, X., Akdemir, Z.C., Rosenfeld, J.A., Brown, C.W., Chen, E., Holtrop, S.G., Mizerik, E., Nieto Moreno, M. and Payne, K., 2020. Phenotypic expansion of POGZ‐related intellectual disability syndrome (White‐Sutton syndrome). American Journal of Medical Genetics Part A, 182(1), pp.38-52.
POLG (AD/AR)	Mitochondrial DNA polymerase is heterotrimeric, consisting of a homodimer of accessory subunits plus a catalytic subunit. The protein encoded by this gene is the catalytic subunit of mitochondrial DNA polymerase.	A study with 75 CVS patients found that 5 patients had a p.Glu1143Gly mutation that found in none of the controls. It was found as significantly correlated with CVS with a 0.05 P-value.	doi: 10.1111/nmo.12575	Lee, J., Wong, S.A., Li, B.U.K. and Boles, R.G., 2015. NextGen nuclear DNA sequencing in cyclic vomiting syndrome reveals a significant association with the stress‐induced calcium channel (RYR 2). Neurogastroenterology & Motility, 27(7), pp.990-996.
PPM1D (AD)	Phosphatase that regulates the DNA damage response pathway by inhibiting p53 (TP53; 191170) and other tumor suppressors through dephosphorylation of these proteins.	A study investigating PPM1D found that 8/13 (62%) patients experienced periodic illness with cyclic vomiting.	DOI:https://doi.org/10.1016/j.ajhg.2017.02.005	Jansen, S., Geuer, S., Pfundt, R., Brough, R., Ghongane, P., Herkert, J.C., Marco, E.J., Willemsen, M.H., Kleefstra, T., Hannibal, M. and Shieh, J.T., 2017. De novo truncating mutations in the last and penultimate exons of PPM1D cause an intellectual disability syndrome. The American Journal of Human Genetics, 100(4), pp.650-658.
PRRT2 (AD)	Proline-rich transmembrane protein 2 is found in nerve cells in the brain, and it helps regulate signaling from neuron to neuron.	Report of four family members with PRRT2 mutations who had heterogeneous paroxysmal disorders. The index patient had transient infantile paroxysmal torticollis, then benign infantile epilepsy that responded to carbamazepine. The index patient’s father had PKD and migraine with aphasia, and his two brothers had hemiplegic migraine with onset in childhood. All four family members had the same PRRT2…	https://doi.org/10.1111/j.1469-8749.2012.04394.x	Dale, R.C., Gardiner, A., Antony, J. and Houlden, H., 2012. Familial PRRT2 mutation with heterogeneous paroxysmal disorders including paroxysmal torticollis and hemiplegic migraine. Developmental Medicine & Child Neurology, 54(10), pp.958-960.
		"Paroxysmal kinesigenic dyskinesia, hemiplegic migraine (HM)... The authors did not systematically exclude the fortuitous association of a mutation in the three other known HM genes in this family. In a larger study, we found PRRT2 mutations in four out of 101 index patients with HM... All these patients presented with typical attacks of HM."	https://doi.org/10.1111/ene.12104	Meneret, A., Gaudebout, C., Riant, F., Vidailhet, M., Depienne, C. and Roze, E., 2013. PRRT2 mutations and paroxysmal disorders. European journal of neurology, 20(6), pp.872-878.
		We report on the coexistence between PKD and hemiplegic migraine in monozygotic twins harbouring a heterozygous 649dupC PRRT2 mutation segregating from the asymptomatic mother.	https://doi.org/10.1016/j.ejpn.2012.10.010	Castiglioni, C., López, I., Riant, F., Bertini, E. and Terracciano, A., 2013. PRRT2 mutation causes paroxysmal kinesigenic dyskinesia and hemiplegic migraine in monozygotic twins. european journal of paediatric neurology, 17(3), pp.254-258.
RYR2 (AD)	Ryanodine receptor, which serves as major Ca(2+) channel protein in the membrane of the sarcoplasmic reticulum.	A recent publication associated RYR2 with cyclic vomiting syndrome after finding 6 out of 75 CVS patients and none of the controls with a p.Ser1400Gly mutation.	https://doi.org/10.1111/nmo.12575	Lee, J., Wong, S.A., Li, B.U.K. and Boles, R.G., 2015. NextGen nuclear DNA sequencing in cyclic vomiting syndrome reveals a significant association with the stress‐induced calcium channel (RYR 2). Neurogastroenterology & Motility, 27(7), pp.990-996.
SCN1A (AD)	Alpha-subunit of a voltage-dependent sodium ion permeability of excitable membranes.	We report the temporospatial dynamics of EEG during the full duration of a migraine attack with aura in a 19-year-old woman. She experienced episodes of hemiplegic migraine since the age of 2.5 years, with right hemibody paralysis preceded by visual symptoms. She reported severe pain of the right hemibody just before hemiplegia that was enventually suggestive of possible epileptic seizure.	DOI: 10.1016/j.neucli.2016.03.004	Chastan, N., Lebas, A., Legoff, F., Parain, D. and Guyant-Marechal, L., 2016. Clinical and electroencephalographic abnormalities during the full duration of a sporadic hemiplegic migraine attack. Neurophysiologie Clinique/Clinical Neurophysiology, 46(4-5), pp.307-311.
		We identified a novel SCN1A missense mutation p.Ile1498Met in all three tested hemiplegic migraine patients of one family. In the other family, novel SCN1A missense mutation p.Phe1661Leu was identified in six out of eight tested hemiplegic migraine patients	https://doi.org/10.1177%2F0333102414529195	Weller, C.M., Pelzer, N., de Vries, B., López, M.A., De Fàbregues, O., Pascual, J., Arroyo, M.A.R., Koelewijn, S.C., Stam, A.H., Haan, J. and Ferrari, M.D., 2014. Two novel SCN1A mutations identified in families with familial hemiplegic migraine. Cephalalgia, 34(13), pp.1062-1069.
		The novel T1174S missense mutation of this gene was detected segregating in a family with a heterozygous female child who presented with myoclonus and an abnormal electroencephalogram, and in her heterozygous mother, who had an ataxic migraine syndrome similar to that of her own mother. This three-generation family exhibits the broad phenotypic spectrum of the dominant neuronal hyperexcitability …	DOI: 10.1016/j.pediatrneurol.2007.06.016	Gargus, J.J. and Tournay, A., 2007. Novel mutation confirms seizure locus SCN1A is also familial hemiplegic migraine locus FHM3. Pediatric neurology, 37(6), pp.407-410.
SCN2A (AD)	Voltage-gated sodium channel Na(v)1.2, which plays an important role in the initiation and conduction of action potentials.	This 5-year old boy, born after an unremarkable pregnancy and delivery with normal birth weight and normal Apgar scores, presented acutely to our centre at 11 months of age with a history of minor head injury due to a fall forward out of his stroller that was accompanied by decreased level of consciousness, vomiting and possible seizures… While in hospital, he was markedly hypotonic and had encep…	https://doi.org/10.1016/j.ejpn.2016.05.020	Leach, E.L., van Karnebeek, C.D., Townsend, K.N., Tarailo-Graovac, M., Hukin, J. and Gibson, W.T., 2016. Episodic ataxia associated with a de novo SCN2A mutation. european journal of paediatric neurology, 20(5), pp.772-776.
		The patient, born in 1999, presented with hypomotor followed by tonic-clonic seizures on alternating sides with contralateral ictal EEG discharges from the first day of life. Episodes with… retching or vomiting started at 1.5 years.	https://doi.org/10.1212/WNL.0b013e3181f8812e	Liao, Y., Anttonen, A.K., Liukkonen, E., Gaily, E., Maljevic, S., Schubert, S., Bellan-Koch, A., Petrou, S., Ahonen, V.E., Lerche, H. and Lehesjoki, A.E., 2010. SCN2A mutation associated with neonatal epilepsy, late-onset episodic ataxia, myoclonus, and pain. Neurology, 75(16), pp.1454-1458.
		This publication is about episodic ataxia for patients with SCN2A mutations. Based on the supplemental materials, there are 4 patients with vomiting being part of their ataxia episodes	https://doi.org/10.1016/j.ejpn.2019.03.001	Schwarz N, Bast T, Gaily E, Golla G, Gorman KM, Griffiths LR, Hahn A, Hukin J, King M, Korff C, Miranda MJ. Clinical and genetic spectrum of SCN2A-associated episodic ataxia. european journal of paediatric neurology. 2019 May 1;23(3):438-47.
SCN4A(AD/AR)	Voltage-gated sodium channel Na(v)1.4, which plays an important role in the initiation and conduction of action potentials.	Vicart et al. (2004) reported 4 unrelated families with 'normokalemic potassium-sensitive periodic paralysis' caused by mutation in the SCN4A gene (603967.0022-603967.0024). Most patients reported muscle stiffness, cramping, and pain after the attacks.	DOI: 10.1212/01.wnl.0000145768.09934.ec	Vicart, S., Sternberg, D., Fournier, E., Ochsner, F., Laforet, P., Kuntzer, T., Eymard, B., Hainque, B. and Fontaine, B., 2004. New mutations of SCN4A cause a potassium-sensitive normokalemic periodic paralysis. Neurology, 63(11), pp.2120-2127.
SCN9A (AD/AR)	Voltage-gated sodium channel Na(v)1.7, which plays an important role in the initiation and conduction of action potentials.	"The patient had attacks of facial pain; preliminary diagnosis of Melkersson-Rosenthal syndrome was made. Melkersson-Rosenthal syndrome is a rare nonhereditary disorder characterized by facial weakness, swelling of the face and lips, and furrowing of the tongue. The patient reported similar symptoms in other family members... A detailed family history revealed similar facial pain episodes in the …	https://doi.org/10.1155/2016/9212369	Cannon, A., Kurklinsky, S., Guthrie, K.J. and Riegert-Johnson, D.L., 2016. Advanced genetic testing comes to the pain clinic to make a diagnosis of paroxysmal extreme pain disorder. Case Reports in Neurological Medicine, 2016.
		"Briefly, symptoms began in early infancy (range: from 1st day of life to 1 yr), with all patients having paroxysmal pain and flushing in the rectal/buttocks area and in the lower limbs, and two patients in the ocular and submandibular regions (III.2, IV.1)... In addition to pain and flushing, the index patient (III.2) described episodes when she would present with persistent weakness in the lowe…	https://doi.org/10.1097/ALN.0000000000000476	Suter, M.R., Bhuiyan, Z.A., Laedermann, C.J., Kuntzer, T., Schaller, M., Stauffacher, M.W., Roulet, E., Abriel, H., Decosterd, I. and Wider, C., 2015. p. L1612P, a novel voltage-gated sodium channel Nav1. 7 mutation inducing a cold sensitive paroxysmal extreme pain disorder. Anesthesiology, 122(2), pp.414-423.
		A neurology journal article mentions how in many patients with onset starting as soon as infancy, they investigated the painful attacks that were at times associated with tonic stiffening in Paroxysmal extreme pain disorder (PEPD). This publication went as far as providing stills from videos of EKG and EKG recordings of two infants with tonic stiffening episodes in PEPD and noting that another ca…	https://doi.org/10.1212/01.wnl.0000268065.16865.5f	Fertleman, C.R., Ferrie, C.D., Aicardi, J., Bednarek, N.A.F., Eeg-Olofsson, O., Elmslie, F.V., Griesemer, D.A., Goutieres, F., Kirkpatrick, M., Malmros, I.N.O. and Pollitzer, M., 2007. Paroxysmal extreme pain disorder (previously familial rectal pain syndrome). Neurology, 69(6), pp.586-595.
SCN10A (AD)	Voltage-gated sodium channel Na(v)1.8, which plays an important role in the initiation and conduction of action potentials.	Case that suffers from vomiting at times of gastric scintigraphy.	https://doi.org/10.1016/j.jocn.2015.05.071	Dabby, R., Sadeh, M., Broitman, Y., Yosovich, K., Dickman, R. and Leshinsky-Silver, E., 2016. Painful small fiber neuropathy with gastroparesis: a new phenotype with a novel mutation in the SCN10A gene. Journal of Clinical Neuroscience, 26, pp.84-88.
		Case 4 has possible hemiplegic migraines and episodic ataxia.	https://doi.org/10.3390/biomedicines8050134	Maksemous, N., Sutherland, H. G., Smith, R. A., Haupt, L. M., & Griffiths, L. R. (2020). Comprehensive exonic sequencing of known ataxia genes in episodic ataxia. Biomedicines, 8(5), 134.)
SCN11A (AD)	Voltage-gated sodium channel Na(v)1.9, which plays an important role in the initiation and conduction of action potentials.	"The proband in the JLTH-family (Figure 1A, V:6) was a 5-year-old girl. The index person suffered episodic pain primarily located in the distal lower extremities, occasionally in the upper body, especially in elbows and the joints of fingers from one year old. Pain usually occurred late in the day.. Moreover, her pain was exacerbated typically with rainy days, weakness and fatigue syndromes, i.e.…	https://dx.doi.org/10.1016%2Fj.ajhg.2013.09.016	Zhang, X.Y., Wen, J., Yang, W., Wang, C., Gao, L., Zheng, L.H., Wang, T., Ran, K., Li, Y., Li, X. and Xu, M., 2013. Gain-of-function mutations in SCN11A cause familial episodic pain. The American Journal of Human Genetics, 93(5), pp.957-966.
		Another publication discusses relative insensitivity to pain in 3 patients with SCN11A/NaV1.9 variant p.L811P, yet from data in a table given, two patient description may fulfill criteria. Check Table 1. Patient 3 has episodic abdominal pain (not coinciding with constipation) and persisting minor hypotonia and weakness. Patient 2 has persisting minor hypotonia and weakness and Rectal pain on defe…	https://doi.org/10.1038/ejhg.2014.166	Woods, C.G., Babiker, M.O.E., Horrocks, I., Tolmie, J. and Kurth, I., 2015. The phenotype of congenital insensitivity to pain due to the NaV1. 9 variant p. L811P. European Journal of Human Genetics, 23(5), pp.561-563.
SLC1A3 (AD)	High-affinity sodium-dependent transporter molecules that regulate neurotransmitter concentrations at the excitatory glutamatergic synapses, with glutamate-activated anion channel capabilities.	A patient with episodic ataxia, seizures, migraine, and alternating hemiplegia has a heterozygous mutation in SLC1A3 that is not present in his asymptomatic parents and controls.	DOI: https://doi.org/10.1212/01.WNL.0000172638.58172.5a	Jen, J.C., Wan, J., Palos, T.P., Howard, B.D. and Baloh, R.W., 2005. Mutation in the glutamate transporter EAAT1 causes episodic ataxia, hemiplegia, and seizures. Neurology, 65(4), pp.529-534.
		"Herein, we characterize a patient featuring sporadic hemiplegic migraine (SHM) responsive to acetazolamide (ACZ) and mild cerebellar atrophy associated with a new variant in SLC1A3."	DOI: https://doi.org/10.1212/NXG.0000000000000474	Paucar, M., Granberg, T., Lagerstedt-Robinson, K., Waldenlind, E., Petersson, S., Nordin, L. and Svenningsson, P., 2020. SLC1A3 variant associated with hemiplegic migraine and acetazolamide-responsive MRS changes. Neurology Genetics, 6(4).
		"In subsequent years, the patient continued to experience similar attacks with severe headache with dizziness, mechanosensitivity, blurred vision, nausea and sometimes vomiting, but without associated neurological deficits. There was no evidence of headache attacks with focal neurological deficits in any other family member, but the patient’s father was found to suffer from migraine without aura.…	https://doi.org/10.1038/s41598-017-14176-4	Kovermann, P., Hessel, M., Kortzak, D., Jen, J.C., Koch, J., Fahlke, C. and Freilinger, T., 2017. Impaired K+ binding to glial glutamate transporter EAAT1 in migraine. Scientific reports, 7(1), pp.1-10.
SLC2A1 (AD)	Major glucose transporter in brain, placenta, and erythrocytes.	A pathogenic de ovo SLC2A1 mutation (p.Gly18Arg) was found in the atypical patient with overlapping symptoms of AHC and hemiplegic migraine.	https://doi.org/10.1177%2F0333102414532379	De Vries, B., Stam, A.H., Beker, F., Van Den Maagdenberg, A.M.J.M., Vanmolkot, K.R.J., Laan, L.A.E.M., Ginjaar, I.B., Frants, R.R., Lauffer, H., Haan, J. and Haas, J.P., 2008. CACNA1A mutation linking hemiplegic migraine and alternating hemiplegia of childhood. Cephalalgia, 28(8), pp.887-891.
		Multiple cases of hemiplegia migraines occuring in cases of SLC2A1 are available in TABLE 1.	https://doi.org/10.1002/mdc3.13087	Gburek‐Augustat, J., Heinze, A., Abou Jamra, R. and Merkenschlager, A., 2020. Hemiplegic migraine in glut1 deficiency syndrome and paroxysmal dyskinesia at ketogenic diet induction: case report and literature review. Movement Disorders Clinical Practice, 7(8), pp.965-970.
		11 cases of paroxsysmal vomiting in publications cited in column E76.		- Leach, E.L., van Karnebeek, C.D., Townsend, K.N., Tarailo-Graovac, M., Hukin, J. and Gibson, W.T., 2016. Episodic ataxia associated with a de novo SCN2A mutation. european journal of paediatric neurology, 20(5), pp.772-776. - Ohshiro-Sasaki, A., Shimbo, H., Takano, K., Wada, T. and Osaka, H., 2014. A three-year-old boy with glucose transporter type 1 deficiency syndrome presenting with episodic…
TNFRSF1A (AD)	Tumor necrosis factor receptor-1 binds TNF-alpha relating to many proinflammatory pathways.	Episodic flares lasting three to five days including numbness, paresthesias, and weakness in extremities, constipation, oral ulcers, low grade fever, chest, joint, abdominal, and back pains.	DOI: 10.5152/eurjrheum.2018.18023	Hoang, T.K. and Albert, D.A., 2019. Novel presentations of periodic fever syndromes: Discrepancies between genetic and clinical diagnoses. European Journal of Rheumatology, 6(1), p.12.
		Patient 1 presented with recurrent episodes of weakness, migrating myalgias, arthralgias, exanthema, and chest pain lasting for 1–4 weeks, but without any fever over an initial period of 4 years at least. Diagnosis of TRAPS was confirmed by the heterozygous mutation Y20H in TNFRSF1A.	doi: 10.1136/ard.2005.043570	Pijpe, J., Van Imhoff, G.W., Vissink, A., Van der Wal, J.E., Kluin, P.M., Spijkervet, F.K., Kallenberg, C.G. and Bootsma, H., 2005. Changes in salivary gland immunohistology and function after rituximab monotherapy in a patient with Sjögren’s syndrome and associated MALT lymphoma. Annals of the rheumatic diseases, 64(6), pp.958-960.
		A 20-year-old male patient originating from Poland had had recurrent inflammatory episodes of general weakness, abdominal pain, arthralgias/ arthritis of the knees and elbows, and fever since the age of 7 years.	PMID: 15570662	Kallinich, T., Briese, S., Roesler, J., Rudolph, B., Sarioglu, N., Blankenstein, O., Keitzer, R., Querfeld, U. and Haffner, D., 2004. Two familial cases with tumor necrosis factor receptor-associated periodic syndrome caused by a non-cysteine mutation (T50M) in the TNFRSF1A gene associated with severe multiorganic amyloidosis. The Journal of Rheumatology, 31(12), pp.2519-2522.
TRAP1	Mitochondrial chaperone protein that is member of the heat shock protein 90 (HSP90) family.	2 CVS cases mentioned in publication above where only the ATPase domain (amino acids 108–260) of TRAP1 was evaluated.	https://doi.org/10.1111/nmo.12575
		Publication relating TRAP1 to pain (migraine/headache), fatigue (muscle weakness), and GI dysmotility, contituting their proposed "triad". The publication offers at least 17 cases where pain and weakness co-occurred.	https://doi.org/10.1016/j.mito.2015.05.002	Boles, R.G., Hornung, H.A., Moody, A.E., Ortiz, T.B., Wong, S.A., Eggington, J.M., Stanley, C.M., Gao, M., Zhou, H., McLaughlin, S. and Zare, A.S., 2015. Hurt, tired and queasy: specific variants in the ATPase domain of the TRAP1 mitochondrial chaperone are associated with common, chronic “functional” symptomatology including pain, fatigue and gastrointestinal dysmotility. Mitochondrion, 23, pp.6…
TRPA1 (AD)	Cation channel expressed in primary afferent nociceptors.	A 30-year-old man (subject 1) presented with a 10-year history of severe, disabling muscle cramps and stiffness; generalized muscle twitches; paresthesias affecting the legs more than the hands; pain; severe anxiety; and marked fatigue (Table 1). His symptoms had markedly worsened after a severe giardial infection 5 years earlier. The cramps were sometimes spontaneous, and at other times triggere…	https://doi.org/10.1111/cge.13040	Nirenberg, M.J., Chaouni, R., Biller, T.M., Gilbert, R.M. and Paisán‐Ruiz, C., 2018. A novel TRPA1 variant is associated with carbamazepine‐responsive cramp‐fasciculation syndrome. Clinical genetics, 93(1), pp.164-168.
		"The period of intense pain is accompanied by breathing difficulties, tachycardia, sweating, generalized pallor, peribuccal cyanosis, and stiffness of the abdominal wall."	https://doi.org/10.1016/j.neuron.2010.04.030	Kremeyer, B., Lopera, F., Cox, J.J., Momin, A., Rugiero, F., Marsh, S., Woods, C.G., Jones, N.G., Paterson, K.J., Fricker, F.R. and Villegas, A., 2010. A gain-of-function mutation in TRPA1 causes familial episodic pain syndrome. Neuron, 66(5), pp.671-680.
TUBB3 (AD)	Neuronal-specific beta-tubulin isotype 3	"Recurrent vomiting is common in TUBB3 E410K (rs267607165) subjects." The publication also has a table with 5 patients with cyclic vomiting.	https://doi.org/10.1002/ajmg.a.61719	Dentici, M.L., Maglione, V., Agolini, E., Catena, G., Capolino, R., Lanari, V., Novelli, A., Sinibaldi, L., Vecchio, D., Gonfiantini, M.V. and Macchiaiolo, M., 2020. TUBB3 E410K syndrome: Case report and review of the clinical spectrum of TUBB3 mutations. American Journal of Medical Genetics Part A, 182(8), pp.1977-1984.
		Another 3 cases with cyclic vomiting with one of them confirmed to be denovo for a new TUBB3 mutation (rs864321716)	https://doi.org/10.1007/s00439-021-02379-9	Whitman, M.C., Barry, B.J., Robson, C.D., Facio, F.M., Van Ryzin, C., Chan, W.M., Lehky, T.J., Thurm, A., Zalewski, C., King, K.A. and Brewer, C., 2021. TUBB3 Arg262His causes a recognizable syndrome including CFEOM3, facial palsy, joint contractures, and early-onset peripheral neuropathy. Human genetics, 140, pp.1709-1731.
